# Supplementary material for: Blueberry Consumption in Early Life and Its Effects on Allergy, Immune Biomarkers, and Their Association with the Gut Microbiome
Source: Nutrients. 2025 Aug 28;17(17):2795. doi: 10.3390/nu17172795 (PMC12430458; doi:10.3390/nu17172795)
Supplement: Supplementary file 1 [file nutrients-17-02795-s001.zip]

Archive with 1 entries (1 files):
- nutrients-3805581-supplementary.pdf
